# Supplementary material for: Complexity of NAC Action as an Antidiabetic Agent: Opposing Effects of Oxidative and Reductive Stress on Insulin Secretion and Insulin Signaling
Source: Int J Mol Sci. 2022 Mar 9;23(6):2965. doi: 10.3390/ijms23062965 (PMC8950759; doi:10.3390/ijms23062965)
Supplement: Supplementary file 1 [file ijms-23-02965-s001.zip]

Archive with 1 entries (1 files):
- ijms-1600168-supplementary.pdf
